# Supplementary material for: Tunable Optical Diffusers Based on the UV/Ozone-Assisted Self-Wrinkling of Thermal-Cured Polymer Films
Source: Sensors (Basel). 2021 Aug 30;21(17):5820. doi: 10.3390/s21175820 (PMC8434521; doi:10.3390/s21175820)
Supplement: Supplementary file 1 [file sensors-21-05820-s001.zip]

Archive with 1 entries (1 files):
- sensors-1318069-supplementary.pdf
